# Supplementary material for: Durability of Silicone-Based Waterproofing Membranes in Hempcrete Systems Under Environmental Exposure: Role of Leachate Chemistry and Fiber Treatment
Source: Polymers (Basel). 2026 May 26;18(11):1311. doi: 10.3390/polym18111311 (PMC13258831; doi:10.3390/polym18111311)
Supplement: Supplementary file 1 [file polymers-18-01311-s001.zip]

Archive with 1 entries (1 files):
- polymers-4301842-supplementary.pdf
